# Supplementary material for: Step by Step through the Years—High vs. Low Energy Lead Extraction Using Advanced Extraction Techniques
Source: J Clin Med. 2022 Aug 19;11(16):4884. doi: 10.3390/jcm11164884 (PMC9410501; doi:10.3390/jcm11164884)
Supplement: Supplementary file 1 [file jcm-11-04884-s001.zip]

Archive with 1 entries (1 files):
- jcm-1845362-supplementary.pdf
